# Supplementary material for: Performance of whole-genome promoter nucleosome profiling of maternal plasma cell-free DNA for prenatal noninvasive prediction of fetal macrosomia: a retrospective nested case-control study in mainland China
Source: BMC Pregnancy Childbirth. 2022 Sep 10;22:698. doi: 10.1186/s12884-022-05027-w (PMC9463826; doi:10.1186/s12884-022-05027-w)
Supplement: Supplementary file 1 — Additional file 1. [file 12884_2022_5027_MOESM1_ESM.xls]

## Sheet: SupplementalTable差异表达基因
SupplementalTable：Transacript with significantly different promoter and terminator coverage
Transacript	Foldchange	FDR
NM_203499	0.726707	0.0498802
NM_001195532	0.700184	0.0497989
NM_001136204	1.43531	0.0497989
NM_001039165	0.767408	0.0497946
NM_001302625	1.31335	0.0497946
NM_000797	0.727119	0.0497946
NM_175630	0.712292	0.0497946
NM_001012984	0.678961	0.0497946
NM_022652	1.31141	0.0497946
NM_153702	1.37937	0.0497863
NM_000292	0.718795	0.0497712
NM_001330469	1.38292	0.0496698
NM_014938	0.734529	0.049636
NM_015259	0.749946	0.0495955
NM_004337	0.765987	0.0495955
NM_017791	1.33503	0.0495955
NM_015934	1.36439	0.0495955
NM_001001914	1.32821	0.0495694
NM_001080507	0.751331	0.0495694
NM_144972	0.756673	0.0495694
NM_001207010	0.763756	0.0495694
NM_001007532	0.74671	0.0495694
NM_001320778	0.767757	0.0495694
NM_001166168	0.68363	0.0495694
NM_001289109	0.737168	0.0495694
NM_001322802	1.30438	0.0495694
NM_000922	0.749115	0.0495694
NM_001185091	0.748378	0.0495694
NM_022368	1.30561	0.0495694
NM_057175	0.661447	0.0495694
NM_001317808	0.728447	0.0495694
NM_001318522	1.35547	0.0495694
NM_001287437	1.38969	0.0495694
NM_001276273	0.748131	0.0495694
NM_001315501	0.748989	0.0495694
NM_015354	0.756062	0.0495694
NM_001324064	1.3408	0.0495694
NM_145685	0.739762	0.0495694
NM_004464	1.34451	0.0495694
NM_001037813	1.33566	0.0495694
NM_001354743	1.43819	0.0495694
NM_001142551	1.41364	0.0495179
NM_001145724	1.33323	0.0495179
NM_001272066	1.43905	0.0495179
NM_001013627	0.741392	0.0494952
NM_138361	1.43912	0.0494094
NM_001351156	1.47711	0.0493852
NM_144683	1.4208	0.0493852
NM_001286811	0.737514	0.0493852
NM_207311	0.699184	0.0493852
NM_003864	0.690273	0.0493852
NM_197968	1.47442	0.0493852
NM_001305393	0.709932	0.0493852
NM_138284	0.755796	0.0493852
NM_001130910	0.752389	0.0493852
NM_001317019	1.37724	0.0493852
NM_001257401	1.32425	0.0493852
NM_001290129	1.30132	0.0493852
NM_001134296	1.4575	0.0493852
NM_001012758	1.30743	0.0493852
NM_199179	1.38102	0.0493852
NM_001348386	0.732488	0.0493852
NM_001181	0.709466	0.0493852
NM_173852	1.36588	0.0493852
NM_001145940	0.729708	0.0493852
NM_004866	0.722731	0.0493852
NM_003036	0.644474	0.0493852
NM_001199855	1.37719	0.04936
NM_006561	0.753316	0.04936
NM_001122634	1.34877	0.04936
NM_001330504	0.750673	0.04936
NM_016272	1.44183	0.04936
NM_005729	1.34613	0.04936
NM_001354742	1.43129	0.04936
NM_001287340	0.739503	0.04936
NM_001080511	0.741813	0.04936
NM_001025	0.764556	0.04936
NM_001282455	1.31377	0.04936
NM_003725	1.38333	0.04936
NM_001257098	0.766035	0.04936
NM_001199853	1.3937	0.04936
NM_001348204	1.30871	0.04936
NM_203487	1.31735	0.04936
NM_001159380	1.38074	0.04936
NM_001198557	0.684904	0.0492991
NM_001270805	0.747219	0.0492483
NM_006348	1.38328	0.0492483
NM_014708	1.41076	0.0492183
NM_000445	0.691239	0.0492183
NM_001105	0.725695	0.0492183
NM_001282293	1.38351	0.0491628
NM_016508	1.35475	0.049117
NM_014782	1.32811	0.04906
NM_001242784	0.760824	0.0490061
NM_001100878	0.713601	0.0490061
NM_000714	0.715692	0.0489677
NM_001146070	0.682816	0.0489677
NM_001256613	1.30654	0.0489677
NM_017815	0.71399	0.0489677
NM_005968	0.689379	0.0489677
NM_001318514	0.7503	0.0489677
NM_001080423	1.30364	0.0489677
NM_014688	1.51458	0.0489677
NM_024674	0.734642	0.0489677
NM_024300	1.455	0.0488806
NM_001164269	1.38453	0.0488806
NM_178536	0.766551	0.0488712
NM_001307977	1.36748	0.0488088
NM_015462	0.740401	0.0487247
NM_199167	1.35384	0.0487169
NM_001278557	1.35137	0.0486829
NM_030907	0.736316	0.0486811
NM_001127896	0.763679	0.0486275
NM_182965	1.50198	0.0486275
NM_001354638	1.35074	0.0486275
NM_022456	1.32099	0.0486275
NM_004982	1.39984	0.0485956
NM_001301189	0.678218	0.0485956
NM_004838	0.739057	0.0485956
NM_001166395	0.743824	0.0485956
NM_001320674	0.678036	0.0485956
NM_016222	1.40446	0.0485956
NM_001277335	1.3589	0.0485956
NM_001287033	1.54118	0.0485956
NM_016395	1.30358	0.0485017
NM_001172562	0.763323	0.0484568
NM_198147	0.752422	0.0484511
NM_014329	1.36656	0.0484351
NM_001127891	0.757274	0.0483265
NM_006153	0.7276	0.0481982
NM_013318	0.713499	0.0481982
NM_017843	0.730346	0.0481982
NM_005370	1.45252	0.0481474
NM_153380	1.33304	0.0480691
NM_001300963	0.691437	0.0480251
NM_001288584	0.697203	0.047963
NM_004724	1.3649	0.0479361
NM_016228	1.32796	0.0479068
NM_201566	0.642113	0.0477302
NM_006034	0.731742	0.0476519
NM_030774	1.38382	0.0476519
NM_017867	1.3219	0.0476519
NM_002053	1.3114	0.0476519
NM_080725	0.753245	0.0476519
NM_002865	1.35507	0.0476374
NM_031866	1.34692	0.0474312
NM_001276307	0.710039	0.0474312
NM_032961	1.37169	0.0474312
NM_021154	0.749664	0.0474312
NM_003366	1.47224	0.0474312
NM_001206878	1.36194	0.0474312
NM_001345934	0.6979	0.0474312
NM_001330348	1.3234	0.0474312
NM_014507	1.56691	0.0474312
NM_001004441	0.761683	0.0473085
NM_152660	0.726541	0.0473085
NM_001320843	0.737761	0.0472881
NM_004521	0.663589	0.047258
NM_182704	0.734578	0.0472244
NM_001351059	0.699267	0.0471726
NM_001042600	1.41201	0.0469825
NM_001318797	0.755708	0.0469825
NM_001145287	1.3728	0.0469825
NM_001353837	0.747115	0.0469825
NM_014035	1.30077	0.0469825
NM_002089	1.39192	0.0469825
NM_001161403	0.722325	0.0469825
NM_001318507	1.61488	0.0469825
NM_001136180	0.725802	0.04687
NM_001143975	0.723832	0.0468254
NM_022897	1.41974	0.0467741
NM_018565	0.753214	0.0467741
NM_015379	0.714867	0.0467741
NM_006023	1.4688	0.0467741
NM_001300992	1.35317	0.0467741
NM_006143	1.34457	0.0466564
NM_145055	0.650018	0.0466564
NM_001324275	1.36301	0.0466564
NM_001127897	0.709016	0.0466564
NM_001006640	1.35247	0.0465893
NM_001024598	0.739119	0.0465893
NM_001348280	1.49369	0.0465893
NM_001323550	0.725475	0.0465558
NM_018064	1.33719	0.0465558
NM_001142805	0.695003	0.0464964
NM_001351245	0.744949	0.0464964
NM_000475	0.734691	0.0464964
NM_173511	1.31597	0.0464924
NM_001330661	0.713764	0.0464684
NM_021049	1.37682	0.0463988
NM_005254	1.4576	0.0463648
NM_017955	0.702544	0.0463351
NM_001286725	1.40311	0.0463351
NM_001353157	1.32777	0.0460128
NM_001260496	1.42641	0.0459983
NM_001319655	1.34517	0.0459983
NM_201284	0.727638	0.0459983
NM_001345961	0.731363	0.0459983
NM_017507	0.740824	0.0459983
NM_005329	1.32332	0.0459983
NM_001329917	1.30859	0.0459983
NM_001320855	0.746299	0.0459983
NM_002649	1.38249	0.0459983
NM_006016	1.41731	0.0459983
NM_024671	0.598508	0.0459983
NM_013975	1.3694	0.0459983
NM_021620	1.42204	0.0459983
NM_198890	1.37971	0.0459983
NM_001037232	1.41844	0.0459983
NM_001323674	0.732085	0.0459983
NM_001005339	1.44025	0.0459983
NM_014325	1.57999	0.0459983
NM_012353	1.32437	0.0459983
NM_001171815	1.493	0.0459983
NM_001353979	1.47215	0.0459983
NM_014267	0.766358	0.0459693
NM_002661	0.737201	0.0459693
NM_021982	1.38189	0.0458041
NM_181710	0.720147	0.0458041
NM_001292032	0.746654	0.0458041
NM_018254	1.52888	0.0457694
NM_001168378	0.729228	0.0457694
NM_024793	0.764619	0.0457694
NM_001251964	0.767266	0.0457694
NM_015207	1.34587	0.0457694
NM_153337	1.31465	0.0457694
NM_004107	0.673798	0.0457694
NM_001010851	1.41014	0.0457529
NM_182649	1.35785	0.0454989
NM_024520	0.753213	0.0454345
NM_001324024	1.60654	0.0453656
NM_014908	0.749812	0.0453656
NM_000228	0.765208	0.0453656
NM_001139518	0.759622	0.0453656
NM_181756	1.46256	0.0453542
NM_020351	1.3089	0.0452854
NM_012225	1.43825	0.0452854
NM_005877	0.752022	0.0452854
NM_001301275	0.702488	0.0452854
NM_006989	1.36834	0.0452652
NM_001258328	0.758549	0.0451584
NM_001206736	0.709878	0.0451584
NM_001080446	0.730811	0.0451584
NM_001280541	0.752953	0.0451584
NM_001144890	0.749572	0.0451584
NM_006875	0.697338	0.0451584
NM_001172415	1.39625	0.0451584
NM_001322204	1.3397	0.0451584
NM_001164318	1.34462	0.0451584
NM_001099750	1.31349	0.0451584
NM_001194	0.676907	0.0451584
NM_016118	1.33365	0.0451584
NM_016221	0.688824	0.0451584
NM_001351204	1.31304	0.0451584
NM_017921	1.31525	0.0451584
NM_199244	0.685703	0.0451584
NM_017588	0.71899	0.0451584
NM_001271958	1.37893	0.0451584
NM_001312871	1.44284	0.0451584
NM_001308393	1.36395	0.0451584
NM_001326341	0.744797	0.0451584
NM_004747	1.41758	0.0451584
NM_014653	0.753068	0.0451584
NM_001111283	0.732901	0.0451584
NM_006646	1.31083	0.0451584
NM_001321990	0.747572	0.0451584
NM_001185106	0.719956	0.0451584
NM_003168	1.44165	0.0451584
NM_001318909	0.751788	0.0451584
NM_001145079	1.38992	0.0451584
NM_012232	0.73348	0.0451584
NM_014077	0.717521	0.0451584
NM_021138	1.44992	0.0451584
NM_004230	0.729546	0.0451584
NM_001286815	0.731884	0.0451584
NM_001163484	0.710726	0.0451584
NM_001270766	1.35335	0.0451584
NM_021129	1.41911	0.0451584
NM_138294	1.33164	0.0451584
NM_001347667	0.765444	0.0451584
NM_001349183	1.33957	0.0451584
NM_001950	0.723045	0.0451584
NM_001280794	1.30373	0.0451584
NM_005732	1.36614	0.0451584
NM_001145338	0.754091	0.0451584
NM_002602	0.732261	0.0451584
NM_001102454	1.37776	0.0451584
NM_001291304	1.31269	0.0451584
NM_052965	1.30258	0.0451584
NM_139160	0.726919	0.0451584
NM_006469	0.660752	0.0451584
NM_001080432	0.710847	0.045092
NM_001178009	0.745705	0.045092
NM_018475	0.722314	0.0450354
NM_001353810	1.30348	0.0450354
NM_148976	0.739948	0.0450354
NM_198076	1.443	0.044961
NM_001347735	0.720167	0.0447954
NM_001142590	1.50198	0.0447954
NM_003088	0.646296	0.0447954
NM_001166686	1.45418	0.0447954
NM_145018	1.36491	0.0447954
NM_001139517	0.75961	0.0447954
NM_001076675	1.35698	0.0447954
NM_174918	0.696339	0.0447954
NM_001328664	0.752829	0.0447897
NM_004176	0.697407	0.0447052
NM_001284194	1.39945	0.0446528
NM_058248	1.30156	0.0446528
NM_002472	1.3573	0.0446528
NM_002829	0.737669	0.0446528
NM_001284391	1.43381	0.0446071
NM_001288968	0.739199	0.0446071
NM_000182	1.36057	0.0445747
NM_015130	0.689198	0.0445419
NM_001261403	0.715191	0.0442431
NM_003301	0.742215	0.0442431
NM_001142308	1.37562	0.0442431
NM_001297650	1.32367	0.0442431
NM_001104554	0.762437	0.0442431
NM_015082	0.76043	0.0442431
NM_001170402	1.35044	0.0442431
NM_001040455	0.766477	0.0442431
NM_002612	1.39547	0.0442431
NM_052892	1.41782	0.0442431
NM_001136131	1.37892	0.0442431
NM_024768	0.768865	0.0442431
NM_018487	0.747459	0.0442431
NM_001350960	1.40616	0.0442431
NM_006690	0.757544	0.0442431
NM_002916	1.32909	0.0442431
NM_001159749	1.41168	0.0442431
NM_001206931	0.741961	0.0442431
NM_175748	1.40966	0.0442431
NM_001205263	1.31696	0.0442431
NM_018042	0.761731	0.0442431
NM_001202470	0.748314	0.0442431
NM_000982	1.40146	0.0442431
NM_020209	0.696191	0.0442431
NM_001348344	1.38559	0.0442431
NM_001039783	1.30901	0.0442431
NM_032330	1.34457	0.0442431
NM_001290406	0.677079	0.0442431
NM_001129887	1.37298	0.0442196
NM_173539	0.730223	0.0442196
NM_001201428	0.75895	0.0442196
NM_171829	1.37995	0.0442196
NM_001321168	1.30083	0.0442196
NM_001286813	1.31857	0.0442196
NM_173090	1.41877	0.0442196
NM_006650	1.33083	0.0442196
NM_001037954	0.748282	0.0442196
NM_001321865	1.37748	0.0442196
NM_021916	1.36676	0.0442196
NM_001319303	0.710383	0.0442196
NM_001285402	0.710306	0.0442196
NM_015532	0.731222	0.0442196
NM_000169	0.669351	0.0442196
NM_015373	1.30365	0.0442196
NM_001099339	1.39234	0.0442196
NM_004794	1.34741	0.0442196
NM_015530	0.740399	0.0442196
NM_001354238	1.39003	0.0442196
NM_001198534	1.33467	0.0442196
NM_001348050	1.33407	0.0442196
NM_014018	1.37472	0.0442196
NM_005990	1.48721	0.0442196
NM_001353455	0.69172	0.0442196
NM_001330202	1.45297	0.0442196
NM_004378	0.726209	0.0442196
NM_014345	1.49004	0.0442196
NM_001308090	1.48409	0.0442196
NM_173488	0.697925	0.0442196
NM_001350994	0.721575	0.0442196
NM_001202522	1.36891	0.0442196
NM_001291030	1.30953	0.0442196
NM_178548	0.768893	0.0442196
NM_178841	1.5704	0.0442196
NM_175054	1.40368	0.0442196
NM_001142930	1.32769	0.0442196
NM_032445	0.745057	0.0442196
NM_144685	1.3911	0.0442196
NM_006854	0.687382	0.044162
NM_022459	0.713206	0.0441212
NM_006220	1.34102	0.0441212
NM_001317093	0.733306	0.0441212
NM_201548	0.739967	0.0441212
NM_152734	1.46304	0.0441212
NM_018330	0.73573	0.0440922
NM_001278417	1.4037	0.0440237
NM_032853	1.39341	0.0440176
NM_003196	1.32407	0.0440176
NM_001303422	1.38415	0.0438122
NM_001302269	0.75798	0.0438122
NM_001769	1.30342	0.0436936
NM_173054	0.693747	0.0436875
NM_001481	1.48971	0.0436356
NM_002895	1.3441	0.0436356
NM_018425	1.42782	0.0436356
NM_001321015	0.73701	0.0436356
NM_001324019	0.693026	0.0436356
NM_020180	0.720789	0.0436356
NM_033033	0.76183	0.043608
NM_001253357	0.75761	0.043608
NM_001286270	1.32177	0.043608
NM_175060	1.38546	0.043608
NM_183246	0.755686	0.043608
NM_001177665	0.728638	0.043608
NM_173791	0.719584	0.043608
NM_025188	0.739808	0.043608
NM_022373	0.667607	0.043608
NM_001284509	0.754692	0.043608
NM_153689	0.710997	0.043608
NM_001302884	1.48113	0.043608
NM_001256531	0.628764	0.043608
NM_001318144	0.763144	0.0436033
NM_032689	1.31877	0.0436033
NM_173632	1.38927	0.0436033
NM_015645	0.724154	0.0436033
NM_020862	0.71826	0.0436033
NM_198941	1.30192	0.0436033
NM_001195677	0.713733	0.0436033
NM_001297659	0.645034	0.0436033
NM_014943	0.70862	0.0436033
NM_001143963	0.722953	0.043583
NM_001309193	0.714768	0.0434276
NM_001177712	1.31378	0.0434276
NM_001351594	1.36759	0.0434276
NM_020640	1.46379	0.0434276
NM_001319214	1.40956	0.0434276
NM_001287014	0.695585	0.0434163
NM_001105522	0.72424	0.0434007
NM_181864	0.762858	0.0434007
NM_001243251	1.4056	0.0434007
NM_014190	1.38359	0.0434007
NM_001304791	0.687367	0.0434007
NM_152990	1.46854	0.0434007
NM_000852	0.700507	0.0434007
NM_001322221	1.47613	0.0434007
NM_001134473	1.66688	0.0434007
NM_032553	1.34657	0.0434007
NM_001005180	1.3667	0.0434007
NM_206899	0.746206	0.0434007
NM_001291529	0.762456	0.0434007
NM_001346688	0.648425	0.0434007
NM_001206943	0.717749	0.0434007
NM_001127182	0.755674	0.0434007
NM_000921	1.51613	0.0434007
NM_001243702	1.56224	0.0434007
NM_024819	0.698381	0.0434007
NM_001085488	1.33033	0.0434007
NM_000388	0.754675	0.0434007
NM_001351973	1.47501	0.0434007
NM_031960	1.37159	0.0434007
NM_001042416	0.719258	0.0434007
NM_031424	0.663179	0.0434007
NM_001006109	0.670936	0.0433934
NM_001004310	1.30097	0.0433934
NM_001267040	1.42896	0.0433911
NM_002851	0.736018	0.0433911
NM_014142	1.44071	0.0433911
NM_023012	1.56149	0.0433863
NM_001198780	1.34818	0.0433863
NM_001083608	1.47708	0.0433863
NM_016242	1.43331	0.0433863
NM_001309516	1.44339	0.0433863
NM_001346121	0.702588	0.0433863
NM_002223	0.721443	0.0433863
NM_001349920	0.734353	0.0433863
NM_003281	0.76288	0.0433603
NM_001134745	1.31498	0.0433603
NM_001130487	0.75695	0.0433163
NM_001330166	1.43666	0.0433163
NM_015447	0.698422	0.0433163
NM_001123225	0.609003	0.0433163
NM_001324156	1.38473	0.0433163
NM_001324154	1.38473	0.0433163
NM_001042437	1.35441	0.0433163
NM_022092	0.614068	0.0430817
NM_001282476	0.725576	0.0430321
NM_001282807	1.38335	0.0428643
NM_001243772	1.36123	0.0428643
NM_021144	1.33523	0.0428643
NM_001313913	1.34006	0.0428643
NM_004894	0.764142	0.0428643
NM_001306199	0.684177	0.0428643
NM_004467	1.31754	0.0428643
NM_001115007	1.38855	0.0428643
NM_001324136	0.728819	0.0428265
NM_001321238	0.675874	0.0428265
NM_001040440	1.48677	0.0428265
NM_001286711	0.689513	0.0428265
NM_002721	1.54732	0.0428265
NM_174902	1.33433	0.0428265
NM_001352422	1.35235	0.0428265
NM_001101311	0.717178	0.0428265
NM_001355239	1.5159	0.0428265
NM_194249	0.695932	0.0428147
NM_001048218	1.52394	0.0425369
NM_001172105	1.34841	0.0425369
NM_173161	1.31636	0.0425369
NM_153614	1.36262	0.0425369
NM_024063	0.731999	0.0425369
NM_001302643	1.32695	0.0425369
NM_021240	0.729836	0.0425369
NM_001318237	0.700711	0.0425369
NM_001145078	0.720294	0.0425369
NM_004408	1.43887	0.0425142
NM_014630	0.684063	0.0422488
NM_001146103	1.36373	0.0422488
NM_014692	0.683924	0.0422488
NM_002519	1.45083	0.0422488
NM_001278261	1.44788	0.0422488
NM_182592	1.36096	0.0419532
NM_181718	1.41686	0.0419532
NM_198053	1.31718	0.0419532
NM_001145426	1.31174	0.0419532
NM_001198910	0.751695	0.0419532
NM_003509	1.44755	0.0419532
NM_014756	0.767155	0.0419532
NM_001303095	1.4506	0.0419532
NM_001137664	0.717357	0.0419532
NM_020319	1.49838	0.0419532
NM_001243509	1.31377	0.0418561
NM_145754	0.620332	0.0418561
NM_001168254	1.36424	0.0418561
NM_001023567	1.38334	0.0418561
NM_012396	1.36617	0.0418561
NM_001286428	1.40514	0.0418561
NM_003055	0.62951	0.0417937
NM_001354837	0.677335	0.0417937
NM_001276380	1.40887	0.0417937
NM_000330	1.37098	0.0417937
NM_145755	1.33484	0.0417937
NM_001135054	0.635111	0.0417937
NM_001322310	1.39425	0.0417937
NM_173851	0.757202	0.0417937
NM_147203	1.37841	0.0417937
NM_138612	1.47303	0.0417937
NM_022901	1.34294	0.0417937
NM_014907	1.36747	0.0417937
NM_001012508	0.727002	0.0417937
NM_002935	1.36178	0.0417937
NM_052920	0.648587	0.0417937
NM_002076	1.42218	0.0417937
NM_001242539	1.32969	0.0417937
NM_000266	1.34062	0.0417937
NM_173087	1.37292	0.0417937
NM_139211	0.70366	0.0417937
NM_001353062	0.701255	0.0417937
NM_138797	1.48859	0.0417937
NM_032490	1.41874	0.0417937
NM_001300751	1.49118	0.0417937
NM_001320421	0.713731	0.0417937
NM_001302623	1.48823	0.0417937
NM_001324297	1.44457	0.0417937
NM_001287254	0.732601	0.0417937
NM_001291960	1.32556	0.0417937
NM_021009	1.52457	0.0417937
NM_198573	0.66732	0.0417937
NM_001282756	1.492	0.0417937
NM_001320050	1.38059	0.0417937
NM_032367	1.47959	0.0417937
NM_016930	0.672806	0.0416052
NM_001354338	1.3425	0.0416052
NM_001037339	1.34954	0.0416052
NM_014583	1.32434	0.0416052
NM_006683	1.38565	0.0416052
NM_001197302	1.36123	0.0416052
NM_181573	1.36375	0.0416052
NM_001281513	1.42009	0.0416052
NM_032476	0.597146	0.0416052
NM_001244666	1.57777	0.0416052
NM_004966	1.46879	0.0416052
NM_152706	1.31148	0.0416052
NM_001178107	0.709911	0.0416052
NM_003965	0.753347	0.0416052
NM_021268	1.33753	0.0416052
NM_001282866	1.34649	0.0416052
NM_001004298	0.751654	0.0416052
NM_001317940	0.758609	0.0416052
NM_006365	0.734923	0.0416052
NM_001321478	1.3772	0.0416052
NM_021973	0.687774	0.0416052
NM_001287249	0.665496	0.0416052
NM_030819	1.54695	0.0416052
NM_001282427	1.40271	0.0416052
NM_001129885	0.717137	0.0416052
NM_002372	0.647316	0.0416052
NM_001088	0.657342	0.0416052
NM_032479	0.669502	0.0416052
NM_001330323	1.30256	0.0416052
NM_001005182	1.33531	0.0416052
NM_001042603	0.688268	0.0416052
NM_001193338	0.745907	0.0416052
NM_001248	1.32146	0.0416052
NM_001135170	1.31137	0.0416052
NM_133447	0.708906	0.0416052
NM_001040031	1.47307	0.0416052
NM_001031743	1.31926	0.0416052
NM_153232	1.46149	0.0416052
NM_001031713	1.52032	0.0416052
NM_001350581	1.343	0.0416052
NM_001354082	1.4649	0.0416052
NM_021615	0.703986	0.0416052
NM_021083	1.35656	0.0416052
NM_014547	0.757826	0.0416052
NM_001330453	1.40894	0.0416052
NM_052932	0.723463	0.0416052
NM_001127895	0.731403	0.0416052
NM_032604	0.69533	0.0416052
NM_001142500	0.707337	0.0416052
NM_001122631	0.6033	0.0416052
NM_030787	1.34294	0.0416052
NM_001128159	1.43691	0.0416052
NM_001303475	0.665346	0.0416052
NM_015261	0.646205	0.0416052
NM_001129728	0.690937	0.0416052
NM_001321107	0.67399	0.0416052
NM_001185056	1.42945	0.0416052
NM_001197	0.698519	0.0416052
NM_001127648	1.34277	0.0416052
NM_001178094	1.33937	0.0416052
NM_001282517	0.622754	0.0416052
NM_020666	1.53342	0.0416052
NM_002249	0.668386	0.0416052
NM_015120	0.704168	0.0416052
NM_001080518	1.33421	0.0416052
NM_001146197	1.34468	0.0416052
NM_001113349	0.687947	0.0416052
NM_001161728	0.743064	0.0416052
NM_020415	0.68212	0.0416052
NM_001124767	1.36638	0.0416052
NM_018019	0.728946	0.0416052
NM_001282770	0.727857	0.0416052
NM_153370	0.760668	0.0416052
NM_001349476	1.4226	0.0416052
NM_005023	0.747304	0.0416052
NM_001308101	1.37456	0.0416052
NM_006816	0.732818	0.0416052
NM_001127713	0.694186	0.0416052
NM_080387	1.33407	0.0416052
NM_001291911	1.3367	0.0416052
NM_138476	1.32782	0.0416052
NM_001098670	1.48979	0.0416052
NM_001355387	0.735	0.0416052
NM_020404	1.34584	0.0416052
NM_001257308	1.41708	0.0416052
NM_001243744	1.33912	0.0416052
NM_001256475	1.34815	0.0416052
NM_001289029	0.694405	0.0416052
NM_001031734	0.673937	0.0416052
NM_001167911	1.32584	0.0416052
NM_002487	1.3399	0.0416052
NM_001004333	0.726576	0.0416052
NM_001313993	0.704432	0.0416052
NM_016577	0.678668	0.0416052
NM_001304724	1.44706	0.0416052
NM_001270400	1.41999	0.0416052
NM_001145668	1.42426	0.0416052
NM_001037668	1.35022	0.0416052
NM_001277269	1.36819	0.0416052
NM_001168376	1.38735	0.0416052
NM_001001931	1.34652	0.0416052
NM_152694	1.34476	0.0416052
NM_001112720	1.39714	0.0416052
NM_172367	0.711075	0.0416052
NM_017822	0.717657	0.0416052
NM_001352578	1.50017	0.0416052
NM_001113561	0.743684	0.0416052
NM_001353159	1.35952	0.0416052
NM_001039693	0.733559	0.0416052
NM_001351834	1.53547	0.0416052
NM_001286771	1.369	0.0416052
NM_003969	1.63671	0.0414677
NM_173359	0.628095	0.0414677
NM_001242402	1.34753	0.0414677
NM_001004735	0.716399	0.0414677
NM_194298	0.767855	0.0414677
NM_006424	0.737737	0.0414677
NM_012294	1.4504	0.0414677
NM_001146106	1.51718	0.0414677
NM_198264	0.620647	0.0414677
NM_001145266	0.708194	0.0414677
NM_001024661	1.54427	0.0414315
NM_001008487	0.766775	0.0414315
NM_007263	1.51273	0.0414315
NM_032039	0.62746	0.0414315
NM_001199298	1.57274	0.0414315
NM_147183	0.760326	0.0414315
NM_001351257	0.66736	0.0414315
NM_001113482	0.653015	0.0414315
NM_001242791	1.3366	0.0414315
NM_001040002	0.728088	0.0414315
NM_001014811	1.38459	0.0414315
NM_152549	1.49457	0.0414315
NM_018393	0.610758	0.0414315
NM_002673	0.653065	0.0414315
NM_001827	1.43054	0.0414315
NM_001190986	1.36271	0.0414315
NM_015566	1.40928	0.0414315
NM_015873	0.701086	0.0414315
NM_001172303	0.654858	0.0414315
NM_001142776	0.678189	0.0414315
NM_130440	0.722053	0.0414315
NM_001257965	1.42262	0.0414315
NM_018489	0.709661	0.0414315
NM_006169	1.41789	0.0414315
NM_001264	0.678305	0.0414315
NM_001005165	1.30061	0.0414315
NM_001040612	1.38269	0.0414315
NM_001143978	0.695135	0.0414315
NM_003633	0.692357	0.0414315
NM_001122955	0.680871	0.0414315
NM_001353138	0.714525	0.0414315
NM_000373	0.708126	0.0414315
NM_052863	0.7382	0.0414315
NM_016649	1.44099	0.0414315
NM_024080	1.31824	0.0414315
NM_001001317	1.32507	0.0414315
NM_001004472	1.34521	0.0414315
NM_001277335	1.41249	0.0414315
NM_001320865	0.708867	0.0414315
NM_001303451	1.35326	0.0414315
NM_001281729	1.34221	0.0414315
NM_001093730	1.3943	0.0414315
NM_017521	0.677617	0.0414315
NM_012139	1.4695	0.0414315
NM_194431	1.42304	0.0414315
NM_001172292	0.753162	0.0414315
NM_001297761	1.37747	0.0414315
NM_001318240	0.764475	0.0414315
NM_001259	0.614556	0.0414315
NM_005290	1.37697	0.0414315
NM_012112	1.43441	0.0414315
NM_032949	1.43852	0.0414315
NM_032016	1.39137	0.0414315
NM_001111034	0.716574	0.0414315
NM_001256588	0.75724	0.0414315
NM_016205	0.670585	0.0414315
NM_001098831	0.640342	0.0414315
NM_033315	0.729286	0.0414315
NM_001076788	1.38822	0.0414315
NM_001351836	1.54214	0.0414315
NM_014223	1.4545	0.0413266
NM_001278794	0.730023	0.0412988
NM_001256794	1.41526	0.0412988
NM_144772	0.711578	0.0412988
NM_001130017	1.33709	0.0412988
NM_012479	0.674903	0.0412988
NM_001270419	1.3888	0.0412988
NM_138430	0.752814	0.0411329
NM_005636	1.38613	0.0411329
NM_001255986	1.4392	0.0411329
NM_006166	0.643887	0.0411329
NM_032019	0.671039	0.0410713
NM_001454	1.49159	0.0410345
NM_012202	0.679845	0.0407905
NM_004483	1.45112	0.0407905
NM_153633	0.706984	0.0407905
NM_001143676	1.3365	0.0407905
NM_005065	0.704447	0.0407905
NM_001201407	0.622992	0.0407905
NM_001136534	1.33857	0.0407905
NM_173562	1.49201	0.0407905
NM_001289116	1.45077	0.0407905
NM_001330663	0.679894	0.0407905
NM_001999	1.47077	0.0407905
NM_001142272	0.72436	0.0407905
NM_001093772	0.734125	0.0407905
NM_001142806	0.60505	0.0407905
NM_005819	1.44962	0.0407905
NM_138287	1.53223	0.0407905
NM_001077498	0.636646	0.0407905
NM_000094	0.701007	0.0407905
NM_019597	0.642752	0.0407063
NM_207421	0.73949	0.0407063
NM_001098817	0.652894	0.0407063
NM_007156	1.41493	0.0407063
NM_020156	1.55276	0.0404621
NM_024889	1.31184	0.0404621
NM_001254750	0.725697	0.0404621
NM_001547	1.40271	0.0404621
NM_002220	0.684099	0.0404621
NM_002258	1.42805	0.0404621
NM_052933	1.32716	0.0402673
NM_001195571	0.69787	0.0402673
NM_014634	1.57113	0.0395212
NM_024657	1.32905	0.0392899
NM_001321954	1.37543	0.0392899
NM_175623	1.59647	0.0391674
NM_152372	0.744902	0.0391674
NM_001261399	1.37945	0.038628
NM_014484	0.621563	0.038628
NM_152556	0.655571	0.0384859
NM_005376	0.639023	0.0383135
NM_001258419	1.42801	0.0382848
NM_013371	1.37416	0.0382848
NM_181715	0.587304	0.0381721
NM_001288740	1.32379	0.0381721
NM_001349753	1.39997	0.0381721
NM_001329590	1.61375	0.0381721
NM_001097577	1.43466	0.0381721
NM_031939	1.45547	0.0381721
NM_001113534	1.40068	0.0381721
NM_001350406	1.45366	0.0381128
NM_203404	0.692954	0.0379804
NM_001355274	1.38908	0.0379569
NM_014798	0.591573	0.0379569
NM_024120	1.40976	0.0379569
NM_198991	0.702613	0.0379569
NM_001040169	1.38894	0.0379569
NM_001297625	0.677759	0.0379569
NM_001146105	1.5526	0.0379569
NM_006410	0.692161	0.0379569
NM_001329632	0.727541	0.0374783
NM_001008405	1.39452	0.0374783
NM_018170	1.62802	0.0374783
NM_001282408	1.48029	0.0374783
NM_018477	1.42368	0.0374783
NM_001297573	0.653761	0.0374783
NM_001322799	1.30025	0.0374783
NM_001010905	1.37289	0.0374783
NM_001324219	0.645938	0.0370187
NM_080879	1.32826	0.0370187
NM_001142319	0.718408	0.0370187
NM_032738	0.736695	0.0370187
NM_001098635	0.694557	0.0370187
NM_032872	1.47141	0.0370187
NM_003663	1.44389	0.036926
NM_021105	1.50797	0.036926
NM_152726	1.47354	0.036926
NM_001207012	0.692335	0.036926
NM_002729	0.564329	0.036926
NM_001305654	0.677008	0.0368504
NM_001207073	0.697658	0.0368504
NM_001136570	1.41668	0.0363921
NM_001286657	1.43274	0.0363921
NM_145886	0.653737	0.0363921
NM_001242403	1.35113	0.0363921
NM_001113380	1.38382	0.0363921
NM_004798	0.646946	0.0361889
NM_005028	1.72012	0.0361889
NM_001352579	1.57684	0.0361889
NM_001128600	1.30825	0.0361889
NM_018906	1.53742	0.0361479
NM_001013742	0.710744	0.0361479
NM_001293628	0.675484	0.0361479
NM_153834	1.70846	0.0361479
NM_175931	0.692588	0.0361479
NM_001123366	1.51226	0.0361479
NM_152601	1.35665	0.0361479
NM_001207024	0.639397	0.0361479
NM_014916	1.45533	0.0361479
NM_001166426	0.67778	0.0361479
NM_005700	0.696493	0.0361479
NM_001207072	0.741423	0.0361479
NM_014322	0.627573	0.0361479
NM_001242916	1.41605	0.0361479
NM_001142678	1.35902	0.0361479
NM_001282563	1.35386	0.0361479
NM_001288659	1.32546	0.0361479
NM_080489	0.728087	0.0361479
NM_147163	1.52588	0.0361479
NM_080282	1.3876	0.0361479
NM_003514	0.651033	0.0361479
NM_017839	1.56033	0.0361479
NM_001730	0.678257	0.0361479
NM_001308269	1.62774	0.0361479
NM_021828	1.50127	0.0361479
NM_001013632	1.49208	0.0360608
NM_001291588	1.38507	0.0360608
NM_004975	0.697698	0.0359985
NM_001256494	0.658039	0.0359605
NM_025134	0.651634	0.0359605
NM_153330	0.682289	0.0359605
NM_001290357	1.70027	0.0359605
NM_001320915	1.60148	0.0359605
NM_032536	1.55533	0.0359605
NM_001040629	0.661459	0.0359605
NM_001170783	1.49896	0.0359605
NM_053053	1.58929	0.0359605
NM_001098205	1.5562	0.0359605
NM_004528	0.607523	0.0359605
NM_001320214	0.704211	0.0359605
NM_032505	1.57096	0.0359605
NM_001136475	0.709393	0.0359605
NM_001321127	0.658254	0.0359605
NM_017740	0.625398	0.0359605
NM_001330983	1.39606	0.0359605
NM_024911	0.717763	0.0359605
NM_001206559	1.43275	0.0359605
NM_018389	0.656012	0.0359605
NM_016013	1.52986	0.0359605
NM_003176	1.32079	0.0359605
NM_001320199	1.43307	0.0359605
NM_031471	0.612521	0.0359605
NM_012188	0.661698	0.0359605
NM_001323611	1.64219	0.0359605
NM_006947	1.43479	0.0359605
NM_001286805	0.619041	0.0359605
NM_024016	1.42629	0.0359605
NM_003653	0.64226	0.0359605
NM_001286446	1.4426	0.0359605
NM_001098520	0.643067	0.0359605
NM_152830	0.645083	0.0359605
NM_001308263	0.600084	0.0359605
NM_001199264	1.42756	0.0359605
NM_138411	1.44763	0.0359605
NM_001244713	1.44688	0.0359605
NM_001499	1.36539	0.0359605
NM_001170784	1.53431	0.0359605
NM_001204352	1.45319	0.0359605
NM_001328629	0.667279	0.0359605
NM_001044385	1.38901	0.0359605
NM_006958	1.34131	0.0359605
NM_001290212	1.40767	0.0359605
NM_001304431	1.45554	0.0359605
NM_003310	1.51082	0.0359605
NM_001160167	1.31989	0.0359605
NM_020864	0.764042	0.0359605
NM_001080528	1.39568	0.0359605
NM_152338	1.45375	0.0359605
NM_001242810	0.61375	0.0359605
NM_001354269	0.665257	0.0359605
NM_001099645	1.4163	0.0359605
NM_001303141	1.37831	0.0359605
NM_001244898	1.69712	0.0359605
NM_198353	1.44396	0.0359605
NM_030877	1.5238	0.0359605
NM_001080451	0.681576	0.0359605
NM_001199346	1.46976	0.0359605
NM_001017440	0.677961	0.0359605
NM_001193334	0.709339	0.0359605
NM_001321913	1.38329	0.0359605
NM_002576	0.624067	0.0359605
NM_001318338	1.41493	0.0359605
NM_001350027	0.630772	0.0359605
NM_001098521	0.647577	0.0359605
NM_002292	0.680279	0.0359605
NM_014140	0.72348	0.0359605
NM_001135191	1.58485	0.0359605
NM_001129729	0.658759	0.0359605
NM_001278668	1.52513	0.0359605
NM_001353450	1.54733	0.0359605
NM_206595	1.44817	0.0359605
NM_006948	0.632509	0.0359605
NM_005459	1.34717	0.0359605
NM_001282394	0.637264	0.0359605
NM_012090	0.736179	0.0359605
NM_007268	0.708933	0.0359605
NM_006370	0.6143	0.0359605
NM_001099693	1.51747	0.0359605
NM_006040	1.46438	0.0359605
NM_000628	1.67722	0.0359605
NM_001357063	0.717774	0.0359605
NM_001190265	1.39195	0.0359605
NM_001318191	0.689729	0.0359605
NM_030622	0.71264	0.0359605
NM_007343	0.706652	0.0359605
NM_080794	0.685876	0.0359605
NM_001010847	0.679807	0.0359605
NM_001197301	1.45067	0.0359605
NM_017873	1.70177	0.0359605
NM_015352	0.684685	0.0359605
NM_053279	0.715053	0.0359605
NM_003794	0.693122	0.0359605
NM_001024457	1.33226	0.0359605
NM_002639	1.3464	0.0359605
NM_017514	0.620348	0.0359605
NM_001144034	0.695484	0.0359605
NM_001134437	1.44531	0.0359605
NM_001288799	1.60686	0.0359605
NM_021200	1.42712	0.0359605
NM_001346148	0.703518	0.0359605
NM_001330596	1.40475	0.0359605
NM_001146254	0.74766	0.0359605
NM_001037729	1.55345	0.0359605
NM_001288820	0.716574	0.0359605
NM_024700	0.635339	0.0359605
NM_001099404	0.673748	0.0359605
NM_001160161	0.673748	0.0359605
NM_001136203	0.608341	0.0359605
NM_001142800	1.45689	0.0359605
NM_001080555	1.49031	0.0359605
NM_005760	0.617538	0.0359605
NM_182797	0.722474	0.0359605
NM_177438	0.672471	0.0359605
NM_001252271	1.41755	0.0359605
NM_002405	0.668362	0.0359605
NM_004291	0.683841	0.0359605
NM_001881	1.73437	0.0359605
NM_000529	1.38274	0.0359605
NM_199450	1.52912	0.0356397
NM_001024607	1.43599	0.0356397
NM_001202473	1.53919	0.0353319
NM_153371	1.56715	0.0353319
NM_178448	0.598546	0.0353319
NM_001256484	0.704861	0.0353319
NM_004728	1.79739	0.0353319
NM_001317949	1.54898	0.0353319
NM_001317157	1.39406	0.0353319
NM_001197098	0.700784	0.0353319
NM_001025236	1.64375	0.0353319
NM_001300994	0.697046	0.0353319
NM_003271	1.68094	0.0353319
NM_000889	1.51257	0.0353319
NM_001276451	0.664361	0.0353319
NM_145238	1.61823	0.0353319
NM_001322215	0.641073	0.0353319
NM_004430	1.77652	0.0353319
NM_001001952	1.55025	0.0353319
NM_001321080	1.37748	0.0353319
NM_001256910	1.83191	0.0353319
NM_152352	0.596039	0.0353319
NM_001348016	0.619173	0.0353319
NM_144584	1.52314	0.0353319
NM_001207074	0.669701	0.0353319
NM_015435	0.716787	0.0353319
NM_001098522	0.624722	0.0353319
NM_001177483	1.39839	0.0353319
NM_177417	1.48617	0.0353319
NM_001317224	1.33809	0.0353319
NM_022736	0.651415	0.0353319
NM_020764	0.654234	0.0353319
NM_001326345	0.686771	0.0353319
NM_001256482	0.697929	0.0353319
NM_004159	1.72676	0.0353319
NM_025047	1.31509	0.0353319
NM_001199856	1.44203	0.0353319
NM_017413	1.42566	0.0353319
NM_002741	0.60928	0.0353319
NM_001257180	1.37166	0.0353319
NM_152455	0.687091	0.0353319
NM_001143824	1.48373	0.0353319
NM_001270572	1.40441	0.0353319
NM_144725	1.59742	0.0353319
NM_001319146	0.667456	0.0353319
NM_003220	0.713502	0.0353319
NM_001717	1.52029	0.0353319
NM_017723	0.622785	0.0353319
NM_001301873	1.47506	0.0353319
NM_032648	0.736196	0.0353319
NM_001178065	0.64312	0.0353319
NM_148886	0.599119	0.0353319
NM_001039465	0.670294	0.0353319
NM_001258000	1.45835	0.0353319
NM_001113547	1.47722	0.0353319
NM_001350946	0.550339	0.0353319
NM_001204353	1.50324	0.0353319
NM_002841	0.566613	0.0353319
NM_001353179	1.48589	0.0353319
NM_001024611	1.42832	0.0353319
NM_001142430	1.70526	0.0353319
NM_003222	0.62661	0.0353319
NM_001166343	0.638507	0.0353319
NM_001254949	1.4419	0.0353319
NM_025045	0.670463	0.0353319
NM_006398	1.36388	0.0353319
NM_000843	0.629333	0.0353319
NM_020762	1.54493	0.0353319
NM_030568	0.620601	0.0353319
NM_004189	1.45452	0.0353319
NM_001025390	0.679828	0.0353319
NM_015024	1.72386	0.0353319
NM_001347219	0.601628	0.0353319
NM_172238	1.49023	0.0353319
NM_001285401	0.631587	0.0353319
NM_197975	1.72206	0.0353319
NM_014061	1.49791	0.0353319
NM_001352851	1.43887	0.0353319
NM_018908	1.47525	0.0353319
NM_015076	0.524892	0.0353319
NM_178832	0.554071	0.0353319
NM_001243804	1.56901	0.0353319
NM_001159	0.620205	0.0353319
NM_001161452	1.54706	0.0353319
NM_001167599	0.643351	0.0353319
NM_001348090	0.630475	0.0353319
NM_033089	0.491306	0.0353319
NM_015721	0.563452	0.0353319
NM_203472	0.553406	0.0353319
NM_001102592	1.6771	0.0353319
NM_001004439	0.627353	0.0353319
NM_001353384	1.6835	0.0353319
NM_018844	1.85727	0.0353319
